# Supplementary material for: Discovery of New Small Molecule Hits as Hepatitis B Virus Capsid Assembly Modulators: Structure and Pharmacophore-Based Approaches
Source: Viruses. 2021 Apr 27;13(5):770. doi: 10.3390/v13050770 (PMC8146408; doi:10.3390/v13050770)
Supplement: Supplementary file 1 [file viruses-13-00770-s001.zip]

Archive with 1 entries (1 files):
- viruses-1126474-supplementary.pdf
